# Supplementary material for: Analysis of Medical Students’ Motivation: Insights into the Development of Future Health Professionals
Source: Behav Sci (Basel). 2026 Jan 12;16(1):97. doi: 10.3390/bs16010097 (PMC12838171; doi:10.3390/bs16010097)
Supplement: Supplementary file 1 [file behavsci-16-00097-s001.zip]

Archive with 1 entries (1 files):
- behavsci-3746606-supplementary.pdf
